# Supplementary material for: Ruthenium Complex HB324 Induces Apoptosis via Mitochondrial Pathway with an Upregulation of Harakiri and Overcomes Cisplatin Resistance in Neuroblastoma Cells In Vitro
Source: Int J Mol Sci. 2023 Jan 4;24(2):952. doi: 10.3390/ijms24020952 (PMC9866957; doi:10.3390/ijms24020952)
Supplement: Supplementary file 1 [file ijms-24-00952-s001.zip]

Archive with 1 entries (1 files):
- ijms-2081788-supplementary.pdf
